# Supplementary material for: Blockade of the Sigma-1 Receptor Relieves Cognitive and Emotional Impairments Associated to Chronic Osteoarthritis Pain
Source: Front Pharmacol. 2019 May 3;10:468. doi: 10.3389/fphar.2019.00468 (PMC6510262; doi:10.3389/fphar.2019.00468)
Supplement: Supplementary file 1 [file Table_1.xlsx]

## Sheet: Supp table 1
Supplementary table 1. Statistical analyses performed in behavioural and molecular experiments and their corresponding F and P values. EPM, elevated plus maze; Z-maze, zero-maze; FST, forced swimming test. * indicates significance.
Figure number	Statistical analysis	Factor name	F-value	P-value
Fig. 1	3-way repeated measures ANOVA	von Frey test
		Surgery	F(1,28) = 21.57	p = 0.000 *
		Treatment	F(1,28) = 5.29	p = 0.029 *
		Day	F(2,56) = 9.55	p = 0.000 *
		Surgery x Treatment	F(1,28) = 22.83	p = 0.000 *
		Surgery x Day	F(2,56) = 5.35	p = 0.008 *
		Treatment x Day	F(2,56) = 5.71	p = 0.006 *
		Surgery x Treatment x Day	F(2,56) = 5.74	p = 0.005 *
		Print area
		Surgery	F(1,17) = 23.40	p = 0.000 *
		Treatment	F(1,17) = 6.22	p = 0.023 *
		Day	F(1,17) = 0.20	p = 0.661
		Surgery x Treatment	F(1,17) = 4.59	p = 0.047 *
		Surgery x Day	F(1,17) = 0.14	p = 0.718
		Treatment x Day	F(1,17) = 0.12	p = 0.729
		Surgery x Treatment x Day	F(1,17) = 0.61	p = 0.447
		Max contact area
		Surgery	F(1,17) = 13.29	p = 0.002 *
		Treatment	F(1,17) = 10.80	p = 0.004 *
		Day	F(1,17) = 0.15	p = 0.702
		Surgery x Treatment	F(1,17) = 5.02	p = 0.039 *
		Surgery x Day	F(1,17) = 1.29	p = 0.273
		Treatment x Day	F(1,17) = 0.008	p = 0.928
		Surgery x Treatment x Day	F(1,17) = 4.71	p = 0.044 *
		Swing
		Surgery	F(1,17) = 5.24	p = 0.035 *
		Treatment	F(1,17) = 0.70	p = 0.416
		Day	F(1,17) = 3.73	p = 0.070
		Surgery x Treatment	F(1,17) = 0.337	p = 0.569
		Surgery x Day	F(1,17) = 1.98	p = 0.178
		Treatment x Day	F(1,17) = 1.16	p = 0.296
		Surgery x Treatment x Day	F(1,17) = 0.96	p = 0.340
		Duty cycle
		Surgery	F(1,17) = 4.08	p = 0.059
		Treatment	F(1,17) = 0.65	p = 0.431
		Day	F(1,17) = 2.70	p = 0.119
		Surgery x Treatment	F(1,17) = 0.73	p = 0.404
		Surgery x Day	F(1,17) = 1.85	p = 0.192
		Treatment x Day	F(1,17) = 2.56	p = 0.128
		Surgery x Treatment x Day	F(1,17) = 0.63	p = 0.438
Fig. 2	2-way ANOVA	Histology
		Surgery	F(1,19) = 29.51	p = 0.000 *
		Treatment	F(1,19) = 1.44	p = 0.244
		Surgery x Treatment	F(1,19) = 0.82	p = 0.375
Fig. 3	1-way ANOVA	Discrimination index
		Group	F(4,35) = 6.15	p = 0.000 *
		Total exploration time
		Group	F(4,35) = 0.42	p = 0.788
Fig. 4	2-way ANOVA	EPM_Latency to open arms
		Surgery	F(1,28) = 2.38	p = 0.134
		Treatment	F(1,28) = 0.11	p = 0.747
		Surgery x Treatment	F(1,28) = 0.005	p = 0.947
		EPM_% time in open arms
		Surgery	F(1,28) = 0.002	p = 0.963
		Treatment	F(1,28) = 1.16	p = 0.291
		Surgery x Treatment	F(1,28) = 0.07	p = 0.795
		EPM_% entries to open arms
		Surgery	F(1,28) = 0.04	p = 0.840
		Treatment	F(1,28) = 2.25	p = 0.145
		Surgery x Treatment	F(1,28) = 0.15	p = 0.698
		Z-maze_latency to open arms
		Surgery	F(1,26) = 2.24	p = 0.147
		Treatment	F(1,26) = 0.68	p = 0.417
		Surgery x Treatment	F(1,26) = 0.22	p = 0.647
		Z-maze_% time in open arms
		Surgery	F(1,26) = 15.15	p = 0.000 *
		Treatment	F(1,26) = 0.35	p = 0.561
		Surgery x Treatment	F(1,26) = 0.004	p = 0.950
		FST_% immobility time
		Surgery	F(1,23) = 2.67	p = 0.116
		Treatment	F(1,23) = 4.07	p = 0.055
		Surgery x Treatment	F(1,23) = 4.40	p = 0.047 *
Fig. 5	2-way ANOVA	Prelimbic_density
		Surgery	F(1,24) = 19.24	p = 0.000 *
		Treatment	F(1,24) = 11.17	p = 0.003 *
		Surgery x Treatment	F(1,24) = 1.91	p = 0.179
		Prelimbic_perimeter
		Surgery	F(1,24) = 1.41	p = 0.248
		Treatment	F(1,24) = 0.16	p = 0.696
		Surgery x Treatment	F(1,24) = 0.28	p = 0.600
		Infralimbic_density
		Surgery	F(1,24) = 15.10	p = 0.000 *
		Treatment	F(1,24) = 12.02	p = 0.002 *
		Surgery x Treatment	F(1,24) = 2.08	p = 0.162
		Infralimbic_perimeter
		Surgery	F(1,24) = 4.43	p = 0.046 *
		Treatment	F(1,24) = 0.31	p = 0.581
		Surgery x Treatment	F(1,24) = 0.34	p = 0.568
